# Supplementary material for: The morphogenesis-related NDR kinase pathway of Colletotrichum orbiculare is required for translating plant surface signals into infection-related morphogenesis and pathogenesis
Source: PLoS Pathog. 2017 Feb 1;13(2):e1006189. doi: 10.1371/journal.ppat.1006189 (PMC5305266; doi:10.1371/journal.ppat.1006189)
Supplement: S1 Data Set — (XLSX) [file ppat.1006189.s013.xlsx]

## Sheet: WT vs Cbk1-CA
S1 Data Set. Differentially regulated genes in strain Co Cbk1-CA in the Co pag1Δ mutant background compared with the wild type during appressorium development in vitro.
Probe name	P value	Regulation	Fold changea	Cob number	Accession ID	Descriptionb
CUST_6410_PI429355967	2.09459e-05	down	168.436	Cob_06414	ENH85423	cell morphogenesis protein
CUST_2176_PI429355967	7.23317e-07	down	139.944	Cob_02178	ENH76453	acyl-dehydrogenase family protein
CUST_2178_PI429355967	9.30578e-05	down	27.0462	Cob_02180	ENH76455	flavin containing amine oxidase
CUST_11306_PI429355967	0.00788975	down	21.032	Cob_11312	ENH79549	cytochrome p450 oxidoreductase
CUST_2177_PI429355967	3.76851e-05	down	12.3456	Cob_02179	ENH76454	hypothetical protein
CUST_3665_PI429355967	0.00224975	down	10.6963	Cob_03667	ENH88762	oligopeptide transporter
CUST_2487_PI429355967	0.00353833	down	10.3757	Cob_02489	ENH76360	MFS monosaccharide transporter
CUST_6902_PI429355967	0.000322248	down	9.81696	Cob_06907	ENH84957	AIG2 family protein
CUST_12015_PI429355967	0.000342014	down	9.43259	Cob_12022	ENH78864	integral membrane family protein
CUST_10794_PI429355967	3.09725e-06	down	9.0767	Cob_10800	ENH80398	hypothetical protein
CUST_333_PI429355967	0.0106351	down	8.60284	Cob_00333	ENH89215	alkaline proteinase
CUST_6904_PI429355967	0.000280489	down	8.32021	Cob_06909	ENH84959	AIG2 family protein
CUST_269_PI429355967	0.0288455	down	8.27704	Cob_00269	ENH76085	para-nitrobenzyl esterase
CUST_5511_PI429355967	0.0181522	down	8.00528	Cob_05514	ENH86235	berberine-like protein
CUST_5948_PI429355967	0.00319904	down	7.8942	Cob_05951	ENH85731	flavin-binding monooxygenase-like protein
CUST_4343_PI429355967	0.00939767	down	7.68742	Cob_04345	ENH87395	phthalate transporter
CUST_10782_PI429355967	0.00463713	down	7.56946	Cob_10788	ENH80386	chalcone and stilbene synthase domain-containing protein
CUST_7008_PI429355967	0.00833922	down	7.17455	Cob_07013	ENH84692	glycoside hydrolase family 95 protein
CUST_8851_PI429355967	0.000260081	down	7.07597	Cob_08857	ENH82432	alpha-galactosidase
CUST_5259_PI429355967	0.00237624	down	7.04413	Cob_05262	ENH86408	NmrA-like family protein
CUST_9155_PI429355967	0.0149082	down	6.67569	Cob_09161	ENH82734	twin-arginine translocation pathway signal
CUST_5512_PI429355967	0.0156802	down	6.61599	Cob_05515	ENH86236	ykgB
CUST_11307_PI429355967	0.00774292	down	6.26778	Cob_11313	ENH79550	o-methyltransferase
CUST_1356_PI429355967	4.1601e-05	down	6.22744	Cob_01357	ENH79624	polyketide synthase
CUST_1469_PI429355967	0.00299159	down	6.12401	Cob_01470	ENH79429	60S ribosomal protein L19
CUST_641_PI429355967	0.0299143	down	5.77638	Cob_00641	ENH83158	hypothetical protein
CUST_731_PI429355967	0.0090794	down	5.70292	Cob_00731	ENH83246	dimethylaniline monooxygenase 2
CUST_2498_PI429355967	0.00153933	down	5.64636	Cob_02500	ENH76371	endo-1,4-beta-xylanase
CUST_3416_PI429355967	0.0261481	down	5.51603	Cob_03418	ENH88514	endo-1,3(4)-beta-glucanase, putative
CUST_10811_PI429355967	0.0251224	down	5.50871	Cob_10817	ENH80415	aflatoxin biosynthesis ketoreductase nor-1
CUST_6903_PI429355967	0.000353803	down	5.21139	Cob_06908	ENH84958	swim zinc finger domain protein
CUST_656_PI429355967	0.0307516	down	5.15632	Cob_00656	ENH83172	hypothetical protein
CUST_13367_PI429355967	0.00446557	down	5.12018	Cob_13374	ENH77363	hypothetical protein
CUST_2805_PI429355967	0.0123246	down	5.08045	Cob_02807	ENH89020	C6 transcription factor
CUST_10783_PI429355967	0.0069291	down	5.08029	Cob_10789	ENH80387	hypothetical protein
CUST_3363_PI429355967	0.0451753	down	4.91732	Cob_03365	ENH88461	hypothetical protein
CUST_2393_PI429355967	0.00541011	down	4.86696	Cob_02395	ENH76268	amidase
CUST_5915_PI429355967	0.0088473	down	4.82893	Cob_05918	ENH85698	arginine deiminase type-3
CUST_3737_PI429355967	0.0019639	down	4.7759	Cob_03739	ENH88096	copper radical oxidase
CUST_13152_PI429355967	0.0243323	down	4.71367	Cob_13159	ENH77741	hypothetical protein
CUST_5694_PI429355967	0.0040752	down	4.70495	Cob_05697	ENH85978	hypothetical protein
CUST_12789_PI429355967	0.00221593	down	4.62326	Cob_12796	ENH77867	parasitic phase-specific protein PSP-1
CUST_2235_PI429355967	0.0022922	down	4.60203	Cob_02237	ENH76111	allantoin transport protein
CUST_7352_PI429355967	0.0180592	down	4.59175	Cob_07357	ENH84341	hypothetical protein
CUST_7933_PI429355967	0.000261077	down	4.5609	Cob_07939	ENH83732	methyltransferase domain-containing protein
CUST_2654_PI429355967	0.0184462	down	4.48533	Cob_02656	ENH89254	2-hydroxy-3-oxopropionate reductase
CUST_10697_PI429355967	0.00114076	down	4.45192	Cob_10703	ENH80641	cysteine dioxygenase
CUST_5615_PI429355967	0.0145009	down	4.40448	Cob_05618	ENH86108	Zn 2Cys6 transcription factor
CUST_5863_PI429355967	0.00453864	down	4.40433	Cob_05866	ENH85939	tetratricopeptide repeat domain containing protein
CUST_13365_PI429355967	0.0402575	down	4.40001	Cob_13372	ENH77361	polysaccharide lyase family 4
CUST_529_PI429355967	0.0354823	down	4.38218	Cob_00529	ENH84462	tyrosinase central domain protein
CUST_8712_PI429355967	0.0200672	down	4.36151	Cob_08718	ENH82293	hypothetical protein
CUST_12696_PI429355967	0.00531277	down	4.34888	Cob_12703	ENH78022	alpha beta hydrolase fold-3 domain protein
CUST_6085_PI429355967	0.00468665	down	4.32724	Cob_06088	ENH85554	hypothetical protein
CUST_10729_PI429355967	0.0151062	down	4.3007	Cob_10735	ENH80673	MT-A70 family
CUST_643_PI429355967	0.022846	down	4.29486	Cob_00643	ENH83160	LEA domain protein
CUST_922_PI429355967	0.0107891	down	4.2916	Cob_00923	ENH81380	hypothetical protein
CUST_6854_PI429355967	0.00366918	down	4.28706	Cob_06858	ENH84908	hypothetical protein
CUST_2741_PI429355967	0.036237	down	4.27873	Cob_02743	ENH88956	hypothetical protein
CUST_3537_PI429355967	0.0347696	down	4.14356	Cob_03539	ENH88634	chitin binding protein
CUST_2060_PI429355967	0.00247207	down	4.04566	Cob_02062	ENH76748	NADH-dependent flavin
CUST_2143_PI429355967	0.0172309	down	4.00811	Cob_02145	ENH76516	biotrophy-associated secreted protein 2
CUST_4294_PI429355967	0.000151372	down	3.94021	Cob_04296	ENH87475	PRO1 protein
CUST_8920_PI429355967	0.0356872	down	3.93521	Cob_08926	ENH82501	hypothetical protein
CUST_3765_PI429355967	0.0208271	down	3.89394	Cob_03767	ENH88124	cytochrome P450
CUST_2532_PI429355967	0.0130313	down	3.89159	Cob_02534	ENH76405	beta-D-glucoside glucohydrolase
CUST_1533_PI429355967	0.0158317	down	3.87993	Cob_01534	ENH77196	ABC multidrug transporter
CUST_11829_PI429355967	0.0288102	down	3.85683	Cob_11836	ENH78679	dihydrodipicolinate synthase
CUST_9062_PI429355967	0.00061195	down	3.8108	Cob_09068	ENH82641	hypothetical protein
CUST_3943_PI429355967	0.045426	down	3.80575	Cob_03945	ENH87774	cytochrome P450 alkane hydroxylase
CUST_6075_PI429355967	0.0162591	down	3.77183	Cob_06078	ENH85544	beta-glucosidase
CUST_12838_PI429355967	0.048307	down	3.76254	Cob_12845	ENH77916	epoxide hydrolase
CUST_539_PI429355967	0.02169	down	3.7203	Cob_00539	ENH84472	acetyltransferase
CUST_2531_PI429355967	9.15454e-05	down	3.66629	Cob_02533	ENH76404	FAD linked oxidase domain protein
CUST_7221_PI429355967	0.0225245	down	3.64066	Cob_07226	ENH84654	short-chain dehydrogenase reductase
CUST_13116_PI429355967	0.00103696	down	3.61896	Cob_13123	ENH77705	hypothetical protein
CUST_10557_PI429355967	0.0442826	down	3.59815	Cob_10563	ENH80502	nuclear pore protein
CUST_9972_PI429355967	0.0422287	down	3.59629	Cob_09978	ENH81571	hypothetical protein
CUST_2306_PI429355967	0.0152155	down	3.58067	Cob_02308	ENH76182	aldolase citrate lyase family protein
CUST_712_PI429355967	0.00321189	down	3.54301	Cob_00712	ENH83228	FAD binding domain protein
CUST_9030_PI429355967	0.00256886	down	3.53801	Cob_09036	ENH82609	hypothetical protein
CUST_6894_PI429355967	0.0182489	down	3.53725	Cob_06898	ENH84948	bacterial hemoglobin
CUST_13284_PI429355967	0.0253658	down	3.51915	Cob_13291	ENH77281	endoplasmic reticulum mannosyl-oligosaccharide-alpha-mannosidase
CUST_239_PI429355967	0.00552004	down	3.48368	Cob_00239	ENH76055	WSC domain-containing protein
CUST_6918_PI429355967	0.000539361	down	3.47265	Cob_06923	ENH84973	6-hydroxy-D-nicotine oxidase
CUST_3461_PI429355967	0.0339959	down	3.46669	Cob_03463	ENH88558	mitochondrial phosphate carrier protein 2
CUST_2_PI429355967	0.00425054	down	3.45952	Cob_00002	ENH85966	MHCK EF2 kinase domain family protein
CUST_8846_PI429355967	0.000941547	down	3.45569	Cob_08852	ENH82427	polyketide synthase
CUST_916_PI429355967	0.00109319	down	3.45539	Cob_00917	ENH81374	4-aminobutyrate aminotransferase
CUST_2697_PI429355967	0.0184399	down	3.44744	Cob_02699	ENH89297	lysine-specific permease
CUST_12890_PI429355967	0.0066303	down	3.40834	Cob_12897	ENH77479	DUF1479 domain protein
CUST_3090_PI429355967	0.00662642	down	3.39007	Cob_03092	ENH88933	choline dehydrogenase
CUST_7291_PI429355967	0.00218616	down	3.38779	Cob_07296	ENH84433	multidrug resistance protein fnx1
CUST_12674_PI429355967	0.0109003	down	3.37768	Cob_12681	ENH78000	hypothetical protein
CUST_4197_PI429355967	0.01019	down	3.37503	Cob_04199	ENH88026	FAD binding domain-containing protein
CUST_7541_PI429355967	0.0236458	down	3.37358	Cob_07546	ENH84182	MFS transporter
CUST_12335_PI429355967	0.0116891	down	3.35846	Cob_12342	ENH78178	hypothetical protein
CUST_13439_PI429355967	0.028977	down	3.34399	Cob_13446	ENH77433	catalase domain protein
CUST_7344_PI429355967	0.0494009	down	3.3273	Cob_07349	N/A	partial/pseudo
CUST_5251_PI429355967	0.0197751	down	3.29394	Cob_05254	ENH86400	cytochrome
CUST_9386_PI429355967	0.0203801	down	3.26949	Cob_09392	ENH81746	extracellular dihydrogeodin oxidase laccase
CUST_8819_PI429355967	0.015398	down	3.2608	Cob_08825	ENH82400	fatty acid oxygenase
CUST_7230_PI429355967	0.000993437	down	3.24617	Cob_07235	ENH84663	ABC multidrug transporter
CUST_5269_PI429355967	0.0215639	down	3.24147	Cob_05272	ENH86418	GMP synthase
CUST_9239_PI429355967	0.019094	down	3.23372	Cob_09245	ENH82195	cytochrome P450 monooxygenase
CUST_5988_PI429355967	0.00215649	down	3.23334	Cob_05991	ENH85771	tyrosinase
CUST_6397_PI429355967	0.0227153	down	3.22468	Cob_06401	ENH85410	mitochondrial cytochrome b2
CUST_1055_PI429355967	0.0268751	down	3.17174	Cob_01056	ENH79995	hypothetical protein
CUST_11377_PI429355967	0.0213784	down	3.16603	Cob_11383	ENH79215	benzoate 4-monooxygenase cytochrome P450
CUST_2857_PI429355967	0.0114454	down	3.16173	Cob_02859	ENH89071	bifunctional p-450-like protein
CUST_4064_PI429355967	0.0077453	down	3.15949	Cob_04066	ENH87894	short chain dehydrogenase
CUST_10329_PI429355967	0.00935782	down	3.15633	Cob_10335	ENH80883	hypothetical protein
CUST_7088_PI429355967	0.0160284	down	3.14362	Cob_07093	ENH84522	glycosyl transferase
CUST_8446_PI429355967	0.0102325	down	3.14144	Cob_08452	ENH83012	alcohol dehydrogenase
CUST_2250_PI429355967	0.0197991	down	3.13551	Cob_02252	ENH76126	sodium P-type ATPase
CUST_12313_PI429355967	0.00254096	down	3.11937	Cob_12320	ENH78156	PRO41 protein
CUST_4071_PI429355967	0.00994124	down	3.11336	Cob_04073	ENH87901	ubiquitin conjugating
CUST_7091_PI429355967	0.0461199	down	3.11185	Cob_07096	ENH84525	hypothetical protein
CUST_7863_PI429355967	0.0339474	down	3.10358	Cob_07869	ENH83868	C-3 sterol dehydrogenase C-4 decarboxylase
CUST_782_PI429355967	0.0117119	down	3.10195	Cob_00783	ENH83297	sugar transporter
CUST_2909_PI429355967	0.0436011	down	3.09214	Cob_02911	ENH89122	hypothetical protein
CUST_9952_PI429355967	0.036847	down	3.08708	Cob_09958	ENH81551	pyoverdine dityrosine biosynthesis
CUST_10018_PI429355967	0.004173	down	3.08525	Cob_10024	ENH80993	hypothetical protein
CUST_1691_PI429355967	0.00156789	down	3.08466	Cob_01693	ENH77065	microcin immunity protein
CUST_8787_PI429355967	0.0202677	down	3.08347	Cob_08793	ENH82368	alcohol dehydrogenase
CUST_11480_PI429355967	0.0138608	down	3.08329	Cob_11486	ENH79317	ABC transporter
CUST_9857_PI429355967	0.000236345	down	3.07675	Cob_09863	ENH81456	PH domain protein
CUST_76_PI429355967	0.0169342	down	3.07443	Cob_00076	ENH81254	fungal specific transcription factor domain-containing protein
CUST_5754_PI429355967	0.00781569	down	3.06253	Cob_05757	ENH86037	toxin biosynthesis cytochrome P450
CUST_3083_PI429355967	0.0146145	down	3.06025	Cob_03085	ENH88926	hypothetical protein
CUST_1008_PI429355967	0.00614429	down	3.0541	Cob_01009	ENH79949	delta-1-pyrroline-5-carboxylate dehydrogenase
CUST_2819_PI429355967	0.0199831	down	3.04864	Cob_02821	ENH89034	putative serine-threonine rich protein
CUST_13219_PI429355967	0.000629875	down	3.04607	Cob_13226	ENH77808	hypothetical protein
CUST_12664_PI429355967	0.0177758	down	3.04519	Cob_12671	ENH77990	MNNG and nitrosoguanidine resistance protein
CUST_6888_PI429355967	0.0100808	down	3.03968	Cob_06892	ENH84942	hypothetical protein
CUST_1918_PI429355967	0.0214185	down	3.03068	Cob_01920	ENH76877	ABC efflux transporter
CUST_9746_PI429355967	0.0348403	down	3.02489	Cob_09752	ENH82105	Hsp70 family protein
CUST_11437_PI429355967	0.0374854	down	3.00861	Cob_11443	ENH79275	carbohydrate binding family 6
CUST_2305_PI429355967	0.0169481	down	2.98219	Cob_02307	ENH76181	major facilitator superfamily transporter
CUST_9969_PI429355967	0.00473742	down	2.97251	Cob_09975	ENH81568	protein toxd
CUST_11907_PI429355967	0.0370496	down	2.95975	Cob_11914	N/A	partial/pseudo
CUST_2233_PI429355967	0.0334764	down	2.94506	Cob_02235	ENH76109	aldo-keto reductase
CUST_13426_PI429355967	0.00711149	down	2.94341	Cob_13433	ENH77421	polysaccharide synthase
CUST_6898_PI429355967	0.00412754	down	2.93706	Cob_06902	ENH84952	hypothetical protein
CUST_1861_PI429355967	0.00315478	down	2.93237	Cob_01863	ENH76820	hypothetical protein
CUST_9092_PI429355967	0.00167816	down	2.92297	Cob_09098	ENH82671	NADP-dependent malic enzyme
CUST_2408_PI429355967	0.0441188	down	2.91904	Cob_02410	ENH76283	hypothetical protein
CUST_5985_PI429355967	0.00498383	down	2.91572	Cob_05988	ENH85768	aspartyl-tRNA synthetase
CUST_11906_PI429355967	0.0177095	down	2.90775	Cob_11913	ENH78756	hypothetical protein
CUST_5417_PI429355967	0.0147272	down	2.89422	Cob_05420	ENH86565	hypothetical protein
CUST_5575_PI429355967	0.0134764	down	2.88406	Cob_05578	ENH86227	RTA1 domain-containing protein
CUST_8384_PI429355967	0.0196277	down	2.87863	Cob_08390	ENH82950	short chain dehydrogenase reductase family
CUST_11455_PI429355967	0.0242999	down	2.87773	Cob_11461	ENH79293	integral membrane protein
CUST_2696_PI429355967	0.0251218	down	2.86946	Cob_02698	ENH89296	hypothetical protein
CUST_9954_PI429355967	0.00592189	down	2.86672	Cob_09960	ENH81553	laccase-1 precursor
CUST_12625_PI429355967	0.0210339	down	2.86386	Cob_12632	ENH78467	PT repeat family protein
CUST_1155_PI429355967	0.0127627	down	2.86316	Cob_01156	ENH80092	hypothetical protein
CUST_10892_PI429355967	0.0424124	down	2.83904	Cob_10898	ENH80310	hypothetical protein
CUST_6553_PI429355967	0.0159095	down	2.83808	Cob_06557	ENH85210	DsbA family oxidoreductase
CUST_700_PI429355967	0.00385877	down	2.82979	Cob_00700	ENH83216	serin endopeptidase
CUST_2232_PI429355967	0.00762673	down	2.8242	Cob_02234	ENH76108	short-chain dehydrogenase reductase family
CUST_875_PI429355967	0.00248067	down	2.81264	Cob_00876	ENH82861	carotenoid ester lipase
CUST_34_PI429355967	0.045079	down	2.80842	Cob_00034	ENH81212	subtilisin
CUST_10973_PI429355967	0.00808703	down	2.80344	Cob_10979	ENH79857	hypothetical protein
CUST_703_PI429355967	0.0317368	down	2.79499	Cob_00703	ENH83219	LysR family regulatory protein
CUST_8382_PI429355967	0.0123568	down	2.79418	Cob_08388	ENH82948	dienelactone hydrolase family protein
CUST_2240_PI429355967	0.0181186	down	2.78771	Cob_02242	ENH76116	MFS monosaccharide transporter
CUST_8769_PI429355967	0.00160526	down	2.78133	Cob_08775	ENH82350	fungal specific transcription factor domain-containing protein
CUST_11305_PI429355967	0.0362749	down	2.77967	Cob_11311	ENH79548	methyltransferase
CUST_3778_PI429355967	0.0112012	down	2.77539	Cob_03780	ENH88137	short chain dehydrogenase reductase
CUST_6351_PI429355967	0.0047305	down	2.77094	Cob_06355	ENH85364	hypothetical protein
CUST_1172_PI429355967	0.00528598	down	2.76643	Cob_01173	ENH80109	amidohydrolase 2
CUST_10462_PI429355967	0.00908006	down	2.76621	Cob_10468	ENH80803	cutinase
CUST_9048_PI429355967	0.00530438	down	2.75182	Cob_09054	ENH82627	ankyrin repeat protein
CUST_11232_PI429355967	0.0123614	down	2.75006	Cob_11238	ENH79476	alpha-galactosidase
CUST_412_PI429355967	0.00426654	down	2.74163	Cob_00412	ENH87662	amidase
CUST_2499_PI429355967	0.00398865	down	2.73905	Cob_02501	ENH76372	hypothetical protein
CUST_2035_PI429355967	0.00708862	down	2.73517	Cob_02037	ENH76723	squalene-hopene cyclase
CUST_8998_PI429355967	0.0122456	down	2.73164	Cob_09004	ENH82577	zinc alcohol dehydrogenase
CUST_10346_PI429355967	0.0144011	down	2.72963	Cob_10352	ENH80687	sorbitol dehydrogenase
CUST_11917_PI429355967	0.0259476	down	2.71019	Cob_11924	ENH78766	pfkB family kinase
CUST_8841_PI429355967	0.0391588	down	2.70615	Cob_08847	ENH82422	polyketide synthase
CUST_4598_PI429355967	0.0233467	down	2.70006	Cob_04600	ENH87307	hypothetical protein
CUST_8743_PI429355967	0.00599765	down	2.69821	Cob_08749	ENH82324	hypothetical protein
CUST_8369_PI429355967	0.00282903	down	2.69131	Cob_08375	ENH82935	nonribosomal peptide synthetase 12
CUST_6205_PI429355967	0.00971814	down	2.68545	Cob_06208	ENH85674	cortical patch protein
CUST_628_PI429355967	0.0230423	down	2.67845	Cob_00628	N/A	partial/pseudo
CUST_1291_PI429355967	0.0068583	down	2.6715	Cob_01292	ENH80227	mitochondrial AAA ATPase-like protein
CUST_3543_PI429355967	0.00848871	down	2.6668	Cob_03545	ENH88640	hypothetical protein
CUST_6919_PI429355967	0.00520815	down	2.66206	Cob_06924	ENH84974	hypothetical protein
CUST_6133_PI429355967	0.0188494	down	2.66118	Cob_06136	ENH85602	mitochondrial cytochrome
CUST_876_PI429355967	0.0245259	down	2.65792	Cob_00877	ENH82862	alpha-L-rhamnosidase
CUST_2402_PI429355967	0.00213527	down	2.65547	Cob_02404	ENH76277	EBP domain-containing protein
CUST_540_PI429355967	0.0448764	down	2.65381	Cob_00540	ENH84473	cell wall glycosyl hydrolase
CUST_87_PI429355967	0.0220528	down	2.65311	Cob_00087	ENH81265	glycosyltransferase family 25
CUST_12906_PI429355967	0.00701224	down	2.65133	Cob_12913	ENH77495	FMN binding protein
CUST_6674_PI429355967	0.00952961	down	2.64706	Cob_06678	ENH85098	hypothetical protein
CUST_8352_PI429355967	0.00245279	down	2.64474	Cob_08358	ENH82918	beta-ketoacyl synthase domain-containingprotein
CUST_11167_PI429355967	0.0359792	down	2.64411	Cob_11173	ENH79689	mannosyl-oligosaccharide alpha-mannosidaseprecursor
CUST_6712_PI429355967	0.00846645	down	2.64113	Cob_06716	ENH84768	hypothetical protein
CUST_6654_PI429355967	0.0234977	down	2.6382	Cob_06658	ENH85078	hypothetical protein
CUST_6117_PI429355967	0.0066241	down	2.63629	Cob_06120	ENH85586	CVNH domain-containing protein
CUST_8121_PI429355967	0.0134746	down	2.63227	Cob_08127	ENH83612	hypothetical protein
CUST_692_PI429355967	0.00959482	down	2.63122	Cob_00692	ENH83208	hypothetical protein
CUST_3201_PI429355967	0.0123582	down	2.62934	Cob_03203	ENH88299	MFS quinate transporter
CUST_12905_PI429355967	0.00350151	down	2.62717	Cob_12912	ENH77494	carbohydrate binding family 6
CUST_11009_PI429355967	0.00677726	down	2.62389	Cob_11015	ENH79893	glycosyl hydrolase family 43 protein
CUST_11716_PI429355967	0.00302912	down	2.6217	Cob_11723	ENH78998	ATP-dependent rna helicase dbp6
CUST_12739_PI429355967	0.0267868	down	2.61191	Cob_12746	ENH77818	hypothetical protein
CUST_845_PI429355967	0.0171681	down	2.60852	Cob_00846	ENH83357	methyltransferase domain-containing protein
CUST_9700_PI429355967	0.0276012	down	2.60201	Cob_09706	ENH82060	Yippee family protein
CUST_12560_PI429355967	0.00363422	down	2.60101	Cob_12567	ENH78402	hypothetical protein
CUST_2658_PI429355967	0.00361855	down	2.60029	Cob_02660	ENH89258	GNAT family N-acetyltransferase, putative
CUST_7730_PI429355967	0.0412383	down	2.59941	Cob_07736	ENH84050	S-layer domain protein
CUST_11177_PI429355967	0.0353488	down	2.59413	Cob_11183	ENH79645	N-acetyltransferase, GNAT family, putative
CUST_4141_PI429355967	0.0241091	down	2.5936	Cob_04143	ENH87971	short-chain dehydrogenase
CUST_168_PI429355967	0.0131235	down	2.58315	Cob_00168	ENH76921	saponin hydrolase precursor
CUST_369_PI429355967	0.0100633	down	2.57701	Cob_00369	ENH87620	minor allergen Alt a 7
CUST_5520_PI429355967	0.0307613	down	2.56748	Cob_05523	ENH86244	hypothetical protein
CUST_10340_PI429355967	0.0218426	down	2.55976	Cob_10346	ENH80894	hypothetical protein
CUST_5365_PI429355967	0.0485131	down	2.55627	Cob_05368	ENH86513	AT hook domain-containing protein family protein
CUST_3108_PI429355967	0.0266515	down	2.54474	Cob_03110	ENH88207	anion exchange family protein
CUST_8922_PI429355967	0.0161286	down	2.53872	Cob_08928	ENH82503	ethanolamine utilization protein
CUST_2059_PI429355967	0.00812526	down	2.5376	Cob_02061	ENH76747	C6 transcription factor
CUST_4914_PI429355967	0.0212987	down	2.5375	Cob_04916	ENH86862	dienelactone hydrolase
CUST_13224_PI429355967	0.00255328	down	2.53283	Cob_13231	N/A	partial/pseudo
CUST_4063_PI429355967	0.0236804	down	2.53008	Cob_04065	ENH87893	short chain dehydrogenase reductase family
CUST_5616_PI429355967	0.0141583	down	2.52974	Cob_05619	ENH86109	short-chain dehydrogenase
CUST_12162_PI429355967	0.000687912	down	2.51943	Cob_12169	ENH78576	isopropanol dehydrogenase
CUST_531_PI429355967	0.0166098	down	2.51765	Cob_00531	ENH84464	hypothetical protein
CUST_6984_PI429355967	0.00825049	down	2.51691	Cob_06989	ENH84668	protein bli-3
CUST_8451_PI429355967	0.00148524	down	2.50655	Cob_08457	ENH83017	hypothetical protein
CUST_2917_PI429355967	0.0077627	down	2.50583	Cob_02919	ENH89130	zip zinc transporter
CUST_11944_PI429355967	0.0326232	down	2.5044	Cob_11951	ENH78793	hypothetical protein
CUST_13270_PI429355967	0.00395144	down	2.50217	Cob_13277	ENH77267	protein kinase
CUST_4810_PI429355967	0.00533213	down	2.50086	Cob_04812	ENH86759	benzoate 4-monooxygenase cytochrome P450
CUST_11618_PI429355967	0.0289333	down	2.50056	Cob_11625	ENH79073	major facilitator superfamily transporter
CUST_12440_PI429355967	0.00746285	down	2.49755	Cob_12447	ENH78282	hypothetical protein
CUST_8776_PI429355967	0.036469	down	2.49577	Cob_08782	ENH82357	extracellular serine-rich protein
CUST_2224_PI429355967	0.00678056	down	2.49559	Cob_02226	ENH76501	hypothetical protein
CUST_9663_PI429355967	0.00105241	down	2.49485	Cob_09669	ENH82023	kinase-related protein
CUST_4408_PI429355967	0.0379125	down	2.49217	Cob_04410	ENH87117	ankyrin repeat protein
CUST_13179_PI429355967	0.00872058	down	2.49206	Cob_13186	ENH77768	hypothetical protein
CUST_8118_PI429355967	0.0188975	down	2.49133	Cob_08124	ENH83609	glutathione-dependent formaldehyde-activating
CUST_4856_PI429355967	0.00882717	down	2.4879	Cob_04858	ENH86805	cytochrome P450
CUST_4533_PI429355967	0.0259954	down	2.48672	Cob_04535	ENH87242	thiol-specific monooxygenase
CUST_9337_PI429355967	0.0488869	down	2.48558	Cob_09343	ENH81698	dihydrodipicolinate synthase
CUST_6493_PI429355967	0.028634	down	2.48557	Cob_06497	ENH85151	glutathione S-transferase, putative
CUST_11326_PI429355967	0.0182139	down	2.48242	Cob_11332	ENH79569	MIP family channel protein
CUST_2738_PI429355967	0.0206089	down	2.48026	Cob_02740	ENH88953	glycoside hydrolase family 79 protein
CUST_6196_PI429355967	0.0210318	down	2.47757	Cob_06199	ENH85665	rho3 protein
CUST_479_PI429355967	0.0150342	down	2.47554	Cob_00479	ENH87542	o-methyltransferase family protein
CUST_9539_PI429355967	0.0199896	down	2.46866	Cob_09545	ENH81899	hypothetical protein
CUST_9926_PI429355967	0.00113713	down	2.46728	Cob_09932	ENH81525	glutamyl-tRNA amidotransferase subunit A
CUST_5579_PI429355967	0.0466217	down	2.46624	Cob_05582	ENH86231	iron transport multicopper oxidase FET3
CUST_4388_PI429355967	0.00768606	down	2.46144	Cob_04390	ENH87097	hypothetical protein
CUST_1802_PI429355967	0.0258459	down	2.45898	Cob_01804	ENH76761	hypothetical protein
CUST_8408_PI429355967	0.0137682	down	2.45719	Cob_08414	ENH82974	hypothetical protein
CUST_6059_PI429355967	0.0489791	down	2.45109	Cob_06062	ENH85842	hypothetical protein
CUST_9917_PI429355967	0.0198374	down	2.45097	Cob_09923	ENH81516	FAD binding domain protein
CUST_6957_PI429355967	0.00023837	down	2.44908	Cob_06962	ENH85012	RTA1 domain-containing protein
CUST_12972_PI429355967	0.00245161	down	2.44575	Cob_12979	ENH77561	hypothetical protein
CUST_6812_PI429355967	0.013899	down	2.44414	Cob_06816	ENH84867	ABC multidrug transporter
CUST_11684_PI429355967	0.0155386	down	2.43995	Cob_11691	ENH78966	hypothetical protein
CUST_5272_PI429355967	0.0249786	down	2.4393	Cob_05275	ENH86421	plasma membrane low affinity zinc ion
CUST_4879_PI429355967	0.00549186	down	2.4384	Cob_04881	ENH86827	major facilitator superfamily transporter
CUST_3218_PI429355967	0.0385032	down	2.43418	Cob_03220	ENH88316	hard surface induced protein
CUST_1424_PI429355967	0.0196573	down	2.42709	Cob_01425	ENH79384	hypothetical protein
CUST_8792_PI429355967	0.0272276	down	2.42512	Cob_08798	ENH82373	lipocalin-like domain-containing protein
CUST_13040_PI429355967	0.0229323	down	2.41983	Cob_13047	ENH77629	ribosomal protein S17
CUST_7257_PI429355967	0.0459928	down	2.41593	Cob_07262	ENH84510	membrane protein
CUST_3426_PI429355967	0.00175149	down	2.40655	Cob_03428	ENH88523	FAD binding domain protein
CUST_10554_PI429355967	0.0254273	down	2.40586	Cob_10560	ENH80499	plasma membrane channel protein
CUST_665_PI429355967	0.00321579	down	2.40025	Cob_00665	ENH83181	aspartokinase
CUST_12612_PI429355967	0.0421521	down	2.39142	Cob_12619	ENH78454	RNA 2 -phosphotransferase
CUST_7647_PI429355967	0.0379563	down	2.39039	Cob_07653	ENH83969	phenol acid carboxylase
CUST_12728_PI429355967	0.0130368	down	2.39006	Cob_12735	ENH78054	3-hydroxyacyl-NAD binding protein
CUST_10638_PI429355967	0.0289139	down	2.38641	Cob_10644	ENH80583	fungal specific transcription factor domain containing protein
CUST_8270_PI429355967	0.00463927	down	2.38622	Cob_08276	ENH83428	multidrug resistance protein
CUST_2086_PI429355967	0.023988	down	2.38303	Cob_02088	ENH76545	hypothetical protein
CUST_12672_PI429355967	0.0395565	down	2.37793	Cob_12679	ENH77998	hypothetical protein
CUST_909_PI429355967	0.0296995	down	2.37233	Cob_00910	ENH81367	hypothetical protein
CUST_10361_PI429355967	0.0400302	down	2.37018	Cob_10367	ENH80702	phytase
CUST_9073_PI429355967	0.0176552	down	2.36901	Cob_09079	ENH82652	SGT1 and CS domain containing protein
CUST_8439_PI429355967	0.00782732	down	2.36596	Cob_08445	ENH83005	hypothetical protein
CUST_8409_PI429355967	0.0038032	down	2.36578	Cob_08415	ENH82975	lignostilbene dioxygenase family protein
CUST_8343_PI429355967	0.00577392	down	2.36436	Cob_08349	ENH82909	hypothetical protein
CUST_11393_PI429355967	0.0245004	down	2.36334	Cob_11399	ENH79231	zinc alcohol dehydrogenase, putative
CUST_3282_PI429355967	0.032209	down	2.3566	Cob_03284	ENH88380	hypothetical protein
CUST_7657_PI429355967	0.0486463	down	2.35505	Cob_07663	ENH83979	C6 zinc finger domain-containing protein
CUST_12539_PI429355967	0.00422578	down	2.35185	Cob_12546	ENH78381	phd finger domain-containing protein
CUST_10511_PI429355967	0.020617	down	2.35152	Cob_10517	ENH80457	duf500 domain protein
CUST_8337_PI429355967	0.000328279	down	2.35053	Cob_08343	ENH82903	hypothetical protein
CUST_895_PI429355967	0.0222965	down	2.3374	Cob_00896	ENH81353	hypothetical protein
CUST_2419_PI429355967	0.00644627	down	2.33598	Cob_02421	ENH76294	fasciclin domain family protein
CUST_7622_PI429355967	0.00295571	down	2.33396	Cob_07627	ENH84102	hypothetical protein
CUST_7516_PI429355967	0.0190233	down	2.33178	Cob_07521	ENH84290	isoflavone reductase family protein
CUST_11236_PI429355967	0.0473302	down	2.32934	Cob_11242	ENH79480	modin
CUST_5316_PI429355967	0.0307815	down	2.32498	Cob_05319	ENH86465	dual specificity phosphatase catalytic domain protein
CUST_8531_PI429355967	0.00210048	down	2.31685	Cob_08537	ENH83097	aquaglyceroporin
CUST_12396_PI429355967	0.023839	down	2.31473	Cob_12403	ENH78238	bZIP transcription factor
CUST_7496_PI429355967	0.00731016	down	2.31395	Cob_07501	ENH84270	gdsl-like lipase acylhydrolase
CUST_467_PI429355967	0.00390573	down	2.31255	Cob_00467	ENH87530	MFS monocarboxylate
CUST_930_PI429355967	0.00710098	down	2.30886	Cob_00931	ENH81388	necrosis and ethylene inducing peptide 1precursor
CUST_6920_PI429355967	0.0182629	down	2.30518	Cob_06925	ENH84975	short-chain dehydrogenase reductase family
CUST_1069_PI429355967	0.0167209	down	2.30454	Cob_01070	ENH80009	duf1264 domain protein
CUST_12931_PI429355967	0.0113767	down	2.30224	Cob_12938	ENH77520	hypothetical protein
CUST_2883_PI429355967	0.00137257	down	2.30131	Cob_02885	ENH89096	nadp-dependent leukotriene b412-hydroxydehydrogenase
CUST_2040_PI429355967	0.0185262	down	2.30109	Cob_02042	ENH76728	C2H2 transcription factor
CUST_3407_PI429355967	0.049326	down	2.30042	Cob_03409	ENH88505	hypothetical protein
CUST_10795_PI429355967	0.00362178	down	2.29849	Cob_10801	ENH80399	allantoate permease
CUST_8763_PI429355967	0.0185719	down	2.29517	Cob_08769	ENH82344	epoxide hydrolase
CUST_1859_PI429355967	0.0358015	down	2.29497	Cob_01861	ENH76818	glycoside hydrolase family 61 protein
CUST_5750_PI429355967	0.0196203	down	2.29446	Cob_05753	ENH86033	inositol 5-phosphatase
CUST_6868_PI429355967	0.00275825	down	2.29405	Cob_06872	ENH84922	hypothetical protein
CUST_7760_PI429355967	0.020782	down	2.29314	Cob_07766	ENH83917	nonribosomal peptide synthase
CUST_4420_PI429355967	0.045325	down	2.29276	Cob_04422	ENH87129	integral membrane protein
CUST_10897_PI429355967	0.00084721	down	2.28628	Cob_10903	ENH80315	fungal specific transcription factor
CUST_13091_PI429355967	0.00130871	down	2.28357	Cob_13098	ENH77680	cytoskeleton assembly control protein
CUST_12676_PI429355967	0.00205733	down	2.2801	Cob_12683	ENH78002	aquaporin
CUST_9447_PI429355967	0.0227026	down	2.28008	Cob_09453	ENH81807	4-coumarate-ligase
CUST_12962_PI429355967	0.043091	down	2.27968	Cob_12969	ENH77551	hypothetical protein
CUST_3081_PI429355967	0.0349751	down	2.27271	Cob_03083	ENH88924	hypothetical protein
CUST_3618_PI429355967	0.0323914	down	2.26972	Cob_03620	ENH88715	hypothetical protein
CUST_7204_PI429355967	0.00543161	down	2.26861	Cob_07209	ENH84637	immunoglobulin i-set domain-containing protein
CUST_8130_PI429355967	0.030101	down	2.26588	Cob_08136	ENH83490	heterokaryon incompatibility protein
CUST_11946_PI429355967	0.0246145	down	2.26186	Cob_11953	ENH78795	srebp cleavage activating protein
CUST_4935_PI429355967	0.00772873	down	2.26105	Cob_04937	ENH86883	annexin anxc4
CUST_11904_PI429355967	0.00509858	down	2.26074	Cob_11911	ENH78754	ring finger protein
CUST_10827_PI429355967	0.0303062	down	2.25936	Cob_10833	ENH80431	hypothetical protein
CUST_5082_PI429355967	0.00580347	down	2.25855	Cob_05085	ENH86674	ov-16 antigen
CUST_2752_PI429355967	0.0303285	down	2.258	Cob_02754	ENH88967	hypothetical protein
CUST_5578_PI429355967	0.0477437	down	2.25779	Cob_05581	ENH86230	plasma membrane iron permease
CUST_6362_PI429355967	0.000960805	down	2.25121	Cob_06366	ENH85375	alternative nadh dehydrogenase
CUST_1786_PI429355967	0.0216751	down	2.24778	Cob_01788	ENH76907	lipase serine
CUST_10797_PI429355967	0.00766513	down	2.24603	Cob_10803	ENH80401	kelch domain-containing protein
CUST_12540_PI429355967	0.0172559	down	2.24363	Cob_12547	ENH78382	hypothetical protein
CUST_4374_PI429355967	0.00489388	down	2.24258	Cob_04376	ENH87083	hypothetical protein
CUST_3444_PI429355967	0.00180216	down	2.24222	Cob_03446	ENH88541	cytochrome P450 52a11
CUST_3779_PI429355967	0.0311625	down	2.24005	Cob_03781	ENH88138	toxD-like zinc binding oxidoreductase, putative
CUST_5987_PI429355967	0.0247803	down	2.2381	Cob_05990	ENH85770	MFS transporter
CUST_10670_PI429355967	0.00214392	down	2.23498	Cob_10676	ENH80614	mosc domain containing protein
CUST_9318_PI429355967	0.00783169	down	2.23482	Cob_09324	ENH81680	succinyl-synthetase subunit
CUST_5079_PI429355967	0.00619521	down	2.2298	Cob_05082	ENH86671	methyltransferase domain-containing protein
CUST_955_PI429355967	0.00109857	down	2.22261	Cob_00956	ENH81413	hypothetical protein
CUST_7507_PI429355967	0.0226734	down	2.22052	Cob_07512	ENH84281	hypothetical protein
CUST_8974_PI429355967	0.0400398	down	2.2193	Cob_08980	ENH82554	beta-glucosidase 1 precursor
CUST_7299_PI429355967	0.00443877	down	2.21889	Cob_07304	ENH84441	amidohydrolase
CUST_2323_PI429355967	0.0056871	down	2.21135	Cob_02325	ENH76198	hypothetical protein
CUST_7562_PI429355967	0.00169924	down	2.20906	Cob_07567	ENH84138	hypothetical protein
CUST_3789_PI429355967	0.0144781	down	2.20476	Cob_03791	ENH88148	monocarboxylate transporter, putative
CUST_7500_PI429355967	0.0211832	down	2.19859	Cob_07505	ENH84274	glycoside hydrolase
CUST_2082_PI429355967	0.0278361	down	2.19438	Cob_02084	ENH76541	indoleamine -dioxygenase pyrrole -dioxygenase
CUST_6912_PI429355967	0.000969481	down	2.19225	Cob_06917	ENH84967	idi-3 precursor
CUST_9356_PI429355967	0.000200747	down	2.19206	Cob_09362	ENH81716	hypothetical protein
CUST_8193_PI429355967	0.0217041	down	2.19129	Cob_08199	ENH83553	ankyrin and het domain protein
CUST_3142_PI429355967	0.0028343	down	2.19028	Cob_03144	ENH88241	sec8 exocyst complex component specificdomain-containing protein
CUST_1777_PI429355967	0.0172283	down	2.19016	Cob_01779	ENH76898	short chain dehydrogenase
CUST_9065_PI429355967	0.0104573	down	2.18836	Cob_09071	ENH82644	dipeptidyl peptidase
CUST_9028_PI429355967	0.00166082	down	2.18762	Cob_09034	ENH82607	hypothetical protein
CUST_10303_PI429355967	0.0351843	down	2.18614	Cob_10309	ENH80857	lipase 2
CUST_13277_PI429355967	0.0239407	down	2.18194	Cob_13284	ENH77274	hypothetical protein
CUST_3381_PI429355967	0.00818824	down	2.18171	Cob_03383	ENH88479	hypothetical protein
CUST_13041_PI429355967	0.0152827	down	2.1809	Cob_13048	ENH77630	alcohol dehydrogenase
CUST_6540_PI429355967	0.00147716	down	2.17804	Cob_06544	ENH85198	plasma membrane h+-atpase pma1
CUST_5728_PI429355967	0.0275416	down	2.17573	Cob_05731	ENH86011	hypothetical protein
CUST_9022_PI429355967	0.000231641	down	2.16999	Cob_09028	ENH82601	hypothetical protein
CUST_11370_PI429355967	0.0139895	down	2.16959	Cob_11376	ENH79208	small secreted protein
CUST_8724_PI429355967	0.016264	down	2.16701	Cob_08730	ENH82305	hypothetical protein
CUST_4904_PI429355967	0.0270304	down	2.16632	Cob_04906	ENH86852	4-coumarate-ligase
CUST_2161_PI429355967	0.0242803	down	2.16477	Cob_02163	ENH76438	actin polymerization protein
CUST_12454_PI429355967	0.00823729	down	2.16456	Cob_12461	ENH78296	pyridine nucleotide-disulfide
CUST_10663_PI429355967	0.0122198	down	2.16232	Cob_10669	ENH80607	hypothetical protein
CUST_2116_PI429355967	0.00738996	down	2.16191	Cob_02118	ENH76575	hypothetical protein
CUST_3408_PI429355967	0.00716451	down	2.16167	Cob_03410	ENH88506	mitochondrial cytochrome
CUST_8379_PI429355967	0.0141701	down	2.15887	Cob_08385	ENH82945	MFS transporter
CUST_8709_PI429355967	0.0442636	down	2.15864	Cob_08715	ENH82290	malate synthase
CUST_12476_PI429355967	0.0275674	down	2.1578	Cob_12483	ENH78318	hypothetical protein
CUST_8103_PI429355967	0.0109916	down	2.15567	Cob_08109	ENH83594	nadh:flavin oxidoreductase nadh oxidase familyprotein
CUST_13189_PI429355967	0.00498776	down	2.15291	Cob_13196	ENH77778	hypothetical protein
CUST_5633_PI429355967	0.0474567	down	2.14973	Cob_05636	ENH86126	scp-like extracellular
CUST_3603_PI429355967	0.0312586	down	2.14964	Cob_03605	ENH88700	glycerol-3-phosphate dehydrogenase
CUST_10715_PI429355967	0.0388229	down	2.14604	Cob_10721	ENH80659	ATP synthase f0
CUST_4188_PI429355967	0.0155951	down	2.14249	Cob_04190	ENH88017	hypothetical protein
CUST_1712_PI429355967	0.00570319	down	2.1393	Cob_01714	ENH77086	6,7-dimethyl-8-ribityllumazine synthase
CUST_5979_PI429355967	0.00588556	down	2.13517	Cob_05982	ENH85762	pathogenesis-related protein
CUST_6730_PI429355967	0.0189062	down	2.13492	Cob_06734	ENH84786	peroxisomal -2-hydroxy-acid oxidase
CUST_10045_PI429355967	0.0180454	down	2.13378	Cob_10051	ENH81020	hypothetical protein
CUST_5697_PI429355967	0.00522376	down	2.13327	Cob_05700	ENH85981	amino-acid permease inda1
CUST_1474_PI429355967	0.00898993	down	2.13245	Cob_01475	ENH79434	hypothetical protein
CUST_1303_PI429355967	0.00110451	down	2.13181	Cob_01304	ENH80239	ER to Golgi transport protein
CUST_6321_PI429355967	0.00122019	down	2.12739	Cob_06325	ENH85336	acetylxylan esterase precursor
CUST_9370_PI429355967	0.00535071	down	2.12701	Cob_09376	ENH81730	hypothetical protein
CUST_1464_PI429355967	0.00557615	down	2.12485	Cob_01465	ENH79424	short-chain dehydrogenase
CUST_10442_PI429355967	0.04107	down	2.12455	Cob_10448	ENH80783	major facilitator superfamily transporter
CUST_9723_PI429355967	0.00228315	down	2.1235	Cob_09729	ENH82082	pectinesterase
CUST_10176_PI429355967	0.00808788	down	2.12204	Cob_10182	ENH81151	hypothetical protein
CUST_8863_PI429355967	0.0268535	down	2.12163	Cob_08869	ENH82444	rta1 domain-containing protein
CUST_10799_PI429355967	0.0187596	down	2.11829	Cob_10805	ENH80403	cupin domain protein
CUST_8800_PI429355967	0.0343523	down	2.11555	Cob_08806	ENH82381	aspartyl aminopeptidase
CUST_1756_PI429355967	0.0325965	down	2.11003	Cob_01758	ENH76967	trichome differentiation protein gl1
CUST_12475_PI429355967	0.00408231	down	2.10801	Cob_12482	ENH78317	hypothetical protein
CUST_12845_PI429355967	0.0129149	down	2.10184	Cob_12852	ENH77923	LysR family regulatory protein, putative
CUST_6705_PI429355967	0.00116299	down	2.10109	Cob_06709	ENH85129	hypothetical protein
CUST_6673_PI429355967	0.0423862	down	2.10081	Cob_06677	ENH85097	hypothetical protein
CUST_2185_PI429355967	0.038427	down	2.09875	Cob_02187	ENH76462	cell surface protein
CUST_6203_PI429355967	0.0025956	down	2.09862	Cob_06206	ENH85672	ubiquitin thiolesterase
CUST_1009_PI429355967	0.0306756	down	2.09772	Cob_01010	ENH79950	hypothetical protein
CUST_865_PI429355967	0.0100871	down	2.09752	Cob_00866	ENH82852	hypothetical protein
CUST_11184_PI429355967	0.00106789	down	2.097	Cob_11190	ENH79652	d-xylose reductase
CUST_13429_PI429355967	0.0333195	down	2.09591	Cob_13436	ENH77424	glutamyl-tRNA amidotransferase subunit a
CUST_7382_PI429355967	0.018718	down	2.0936	Cob_07387	ENH84371	hypothetical protein
CUST_7207_PI429355967	0.043098	down	2.0903	Cob_07212	ENH84640	MFS quinate transporter
CUST_1839_PI429355967	0.0153632	down	2.08917	Cob_01841	ENH76798	transporter-like protein
CUST_2104_PI429355967	0.0290236	down	2.08727	Cob_02106	ENH76563	rhamnogalacturonase b
CUST_9310_PI429355967	0.0173247	down	2.08647	Cob_09316	ENH81672	short-chain dehydrogenase
CUST_5715_PI429355967	0.00352994	down	2.08629	Cob_05718	ENH85999	mediator of rna polymerase ii transcriptionsubunit 31
CUST_5252_PI429355967	0.0389015	down	2.08467	Cob_05255	ENH86401	vitamin H transporter, putative
CUST_10972_PI429355967	0.0095119	down	2.08438	Cob_10978	ENH79856	hypothetical protein
CUST_11512_PI429355967	0.0143826	down	2.08372	Cob_11519	ENH79099	hypothetical protein
CUST_4_PI429355967	0.00844446	down	2.08012	Cob_00004	ENH85968	FAD binding domain-containing protein
CUST_8188_PI429355967	0.0159804	down	2.07979	Cob_08194	ENH83548	cell wall protein
CUST_12256_PI429355967	0.0207357	down	2.07855	Cob_12263	ENH78099	proline utilization protein
CUST_6789_PI429355967	0.0173168	down	2.07733	Cob_06793	ENH84844	hypothetical protein
CUST_2869_PI429355967	0.0286115	down	2.07636	Cob_02871	ENH89083	hypothetical protein
CUST_6421_PI429355967	0.0263683	down	2.07628	Cob_06425	ENH85434	hypothetical protein
CUST_13108_PI429355967	0.0279146	down	2.075	Cob_13115	ENH77697	class V chitinase, putative
CUST_11685_PI429355967	0.00828806	down	2.0712	Cob_11692	ENH78967	hypothetical protein
CUST_8757_PI429355967	0.0418135	down	2.06999	Cob_08763	ENH82338	zn 2cys6 transcription factor
CUST_5819_PI429355967	0.00245188	down	2.06819	Cob_05822	ENH85895	alpha beta hydrolase fold protein
CUST_27_PI429355967	0.00849896	down	2.06633	Cob_00027	ENH81205	tartrate dehydrogenase
CUST_3747_PI429355967	0.00505076	down	2.06606	Cob_03749	ENH88106	short-chain dehydrogenase reductase family
CUST_7061_PI429355967	0.0300587	down	2.06579	Cob_07066	ENH84745	3-beta hydroxysteroid dehydrogenase
CUST_3526_PI429355967	0.00689733	down	2.06575	Cob_03528	ENH88623	hypothetical protein
CUST_2322_PI429355967	0.0481024	down	2.06566	Cob_02324	ENH76197	phospholipase
CUST_7192_PI429355967	0.0268997	down	2.06228	Cob_07197	ENH84625	sarcosine oxidase
CUST_6398_PI429355967	0.014386	down	2.05707	Cob_06402	ENH85411	C6 transcription factor
CUST_1572_PI429355967	0.00680965	down	2.05602	Cob_01573	ENH77153	ankyrin repeat protein
CUST_7444_PI429355967	0.0482605	down	2.05577	Cob_07449	ENH84219	para-nitrobenzyl esterase
CUST_6323_PI429355967	0.0264868	down	2.05513	Cob_06327	ENH85338	subtilisin-like protease
CUST_1689_PI429355967	0.0201984	down	2.05502	Cob_01691	ENH77063	carboxylesterase family protein
CUST_2128_PI429355967	0.0162405	down	2.05356	Cob_02130	ENH76587	fumarylacetoacetate hydrolase family protein
CUST_12627_PI429355967	0.0428419	down	2.05231	Cob_12634	ENH78469	hypothetical protein
CUST_2831_PI429355967	0.00559876	down	2.05207	Cob_02833	ENH89046	dimethylaniline monooxygenase 2
CUST_3593_PI429355967	0.018436	down	2.05142	Cob_03595	ENH88690	fatty-acid amide hydrolase
CUST_1470_PI429355967	0.0476331	down	2.05052	Cob_01471	ENH79430	hypothetical protein
CUST_4566_PI429355967	0.0301569	down	2.04391	Cob_04568	ENH87275	hypothetical protein
CUST_3004_PI429355967	0.0218259	down	2.04234	Cob_03006	ENH88848	pectin lyase
CUST_2965_PI429355967	0.00357335	down	2.03994	Cob_02967	ENH88811	nacht domain protein
CUST_7709_PI429355967	0.0174626	down	2.03645	Cob_07715	ENH84029	hypothetical protein
CUST_9325_PI429355967	0.0383169	down	2.03623	Cob_09331	ENH81686	14-alpha sterol demethylase
CUST_885_PI429355967	0.022326	down	2.0354	Cob_00886	ENH82871	hypothetical protein
CUST_2038_PI429355967	0.0139092	down	2.02339	Cob_02040	ENH76726	siderophore iron
CUST_11365_PI429355967	0.0324389	down	2.02269	Cob_11371	ENH79463	hypothetical protein
CUST_830_PI429355967	0.0386813	down	2.02183	Cob_00831	ENH83342	hypothetical protein
CUST_2908_PI429355967	0.00451266	down	2.02064	Cob_02910	ENH89121	tartrate
CUST_13139_PI429355967	0.0296125	down	2.01904	Cob_13146	ENH77728	hypothetical protein
CUST_1566_PI429355967	0.0171237	down	2.01784	Cob_01567	ENH77147	hypothetical protein
CUST_5253_PI429355967	0.0137319	down	2.01609	Cob_05256	ENH86402	antifungal protein
CUST_2773_PI429355967	0.0106114	down	2.0139	Cob_02775	ENH88988	glycosyl family protein
CUST_11776_PI429355967	0.0149379	down	2.01301	Cob_11783	ENH79057	riboflavin kinase
CUST_1761_PI429355967	0.000186468	down	2.01148	Cob_01763	ENH76955	polyketide synthase
CUST_2270_PI429355967	0.0491306	down	2.01068	Cob_02272	ENH76146	aldehyde reductase
CUST_6504_PI429355967	0.0449952	down	2.01027	Cob_06508	ENH85162	vps9 domain-containing protein
CUST_2897_PI429355967	0.000113449	down	2.0098	Cob_02899	ENH89110	C6 finger domain-containing protein
CUST_4811_PI429355967	0.00151649	down	2.00958	Cob_04813	ENH86760	mitochondrial cytochrome b2
CUST_7002_PI429355967	0.00571336	down	2.00928	Cob_07007	ENH84686	cation efflux protein zinc transporter
CUST_12378_PI429355967	0.0306876	down	2.00894	Cob_12385	ENH78220	hypothetical protein
CUST_12546_PI429355967	0.00752669	down	2.00871	Cob_12553	ENH78388	hypothetical protein
CUST_10172_PI429355967	0.029272	down	2.00798	Cob_10178	ENH81147	hypothetical protein
CUST_1034_PI429355967	0.0204436	down	2.00774	Cob_01035	ENH79974	tryptophan dimethylallyltransferase
CUST_10182_PI429355967	0.0328559	down	2.00703	Cob_10188	ENH81157	amino acid permease
CUST_3664_PI429355967	0.00266069	down	2.00686	Cob_03666	ENH88761	trehalose-phosphatase
CUST_1001_PI429355967	0.0480954	down	2.00657	Cob_01002	ENH79942	bifunctional p-450-like protein
CUST_9674_PI429355967	0.0189019	down	2.00651	Cob_09680	ENH82034	C2H2 type zinc finger containing protein
CUST_207_PI429355967	0.0410126	down	2.00606	Cob_00207	ENH76604	hypothetical protein
CUST_10097_PI429355967	0.00265777	down	2.0055	Cob_10103	ENH81072	leucine rich repeat protein
CUST_10610_PI429355967	0.0213226	down	2.00443	Cob_10616	ENH80555	acetyl-acetyltransferase
CUST_2684_PI429355967	0.00444812	down	2.0033	Cob_02686	ENH89284	c4-dicarboxylate transporter malic acidtransport
CUST_5893_PI429355967	0.0110876	down	2.003	Cob_05896	ENH85855	hypothetical protein
CUST_6558_PI429355967	0.00603191	up	31.9097	Cob_06562	ENH85215	hypothetical protein
CUST_10036_PI429355967	8.89456e-05	up	12.6367	Cob_10042	ENH81011	hypothetical protein
CUST_5648_PI429355967	0.000154918	up	7.39954	Cob_05651	ENH86141	d-xylose reductase
CUST_7508_PI429355967	0.0137337	up	7.33199	Cob_07513	ENH84282	hypothetical protein
CUST_1043_PI429355967	0.00242472	up	6.34315	Cob_01044	ENH79983	hypothetical protein
CUST_7036_PI429355967	0.00922483	up	5.94302	Cob_07041	ENH84720	methyltransferase-family protein
CUST_11083_PI429355967	0.0480838	up	5.9331	Cob_11089	ENH79762	peptidase m4 thermolysin
CUST_10711_PI429355967	3.88847e-05	up	5.01246	Cob_10717	ENH80655	zinc finger protein
CUST_3808_PI429355967	0.0193862	up	4.74244	Cob_03810	ENH88167	peroxidase family protein
CUST_33_PI429355967	0.000129278	up	4.44468	Cob_00033	ENH81211	udp-glucuronosyl udp-glucosyltransferase
CUST_1042_PI429355967	0.0133639	up	4.38595	Cob_01043	ENH79982	hypothetical protein
CUST_7042_PI429355967	0.00562025	up	4.29195	Cob_07047	ENH84726	polyketide synthase
CUST_9966_PI429355967	0.00408267	up	4.25779	Cob_09972	ENH81565	hypothetical protein
CUST_3581_PI429355967	0.00769103	up	4.14982	Cob_03583	ENH88678	hypothetical protein
CUST_11476_PI429355967	0.0390531	up	4.12674	Cob_11482	ENH79313	hypothetical protein
CUST_7811_PI429355967	0.000491022	up	4.12307	Cob_07817	ENH83816	hypothetical protein
CUST_10482_PI429355967	0.000200182	up	4.06174	Cob_10488	ENH80823	hypothetical protein
CUST_7543_PI429355967	0.00301418	up	4.03541	Cob_07548	ENH84184	FAD binding domain-containing protein
CUST_12264_PI429355967	0.0118698	up	3.9335	Cob_12271	ENH78107	invertase precursor
CUST_12926_PI429355967	0.00414375	up	3.92409	Cob_12933	ENH77515	hypothetical protein
CUST_1068_PI429355967	0.000547541	up	3.76649	Cob_01069	ENH80008	hypothetical protein
CUST_2139_PI429355967	0.00059431	up	3.73639	Cob_02141	ENH76512	short-chain dehydrogenase
CUST_3847_PI429355967	1.09402e-05	up	3.73477	Cob_03849	ENH88036	methyltransferase domain-containing protein
CUST_7803_PI429355967	0.00279974	up	3.66988	Cob_07809	ENH83808	endopolygalacturonase
CUST_11845_PI429355967	0.0431036	up	3.61551	Cob_11852	ENH78695	hypothetical protein
CUST_3636_PI429355967	0.00089931	up	3.56032	Cob_03638	ENH88733	hypothetical protein
CUST_7426_PI429355967	0.00494618	up	3.5335	Cob_07431	ENH84201	maltose permease
CUST_10109_PI429355967	0.00348936	up	3.48208	Cob_10115	ENH81084	d-xylulose kinase
CUST_5906_PI429355967	0.0184485	up	3.40741	Cob_05909	ENH85689	pantothenate transporter liz1
CUST_3766_PI429355967	0.00448993	up	3.37025	Cob_03768	ENH88125	integral membrane protein
CUST_4117_PI429355967	0.000160023	up	3.34169	Cob_04119	ENH87947	hypothetical protein
CUST_8438_PI429355967	7.83399e-05	up	3.32207	Cob_08444	ENH83004	FAD dependent oxidoreductase
CUST_1578_PI429355967	4.88976e-05	up	3.31875	Cob_01579	ENH77159	mannosylphosphate transferase
CUST_11651_PI429355967	0.00472869	up	3.31818	Cob_11658	ENH78933	hypothetical protein
CUST_6710_PI429355967	0.0106209	up	3.31068	Cob_06714	ENH84766	hypothetical protein
CUST_12245_PI429355967	0.000253107	up	3.26753	Cob_12252	ENH78088	C6 zinc finger domain-containing protein
CUST_7035_PI429355967	0.017809	up	3.25761	Cob_07040	ENH84719	oligopeptide transporter
CUST_6764_PI429355967	0.00110503	up	3.22696	Cob_06768	ENH84820	hypothetical protein
CUST_6262_PI429355967	0.00803159	up	3.17949	Cob_06265	ENH85473	allantoate permease
CUST_11286_PI429355967	0.0163212	up	3.16921	Cob_11292	ENH79530	ring finger
CUST_1751_PI429355967	0.0112556	up	3.16849	Cob_01753	ENH77125	calcium channel subunit cch1
CUST_7733_PI429355967	0.0124737	up	3.13394	Cob_07739	ENH84053	tyrosinase
CUST_7490_PI429355967	0.000600491	up	3.10591	Cob_07495	ENH84264	serine threonine kinase
CUST_12085_PI429355967	0.00054654	up	3.09931	Cob_12092	ENH78634	integral membrane protein
CUST_8015_PI429355967	0.00270561	up	3.0811	Cob_08021	ENH83647	hypothetical protein
CUST_6765_PI429355967	0.0374449	up	3.05943	Cob_06769	ENH84821	hypothetical protein
CUST_4981_PI429355967	0.00162354	up	3.02067	Cob_04983	ENH86929	tryptophan dimethylallyltransferase
CUST_6300_PI429355967	0.00347111	up	3.01616	Cob_06303	ENH85511	aflatoxin biosynthesis ketoreductase nor-1
CUST_10710_PI429355967	0.000421391	up	3.01446	Cob_10716	ENH80654	zinc finger protein
CUST_1530_PI429355967	0.000858769	up	2.96337	Cob_01531	ENH77193	4-hydroxyphenylpyruvate
CUST_12700_PI429355967	0.00439876	up	2.93255	Cob_12707	ENH78026	FAD binding domain-containing protein
CUST_1025_PI429355967	0.0226678	up	2.92905	Cob_01026	ENH79966	integral membrane protein
CUST_10207_PI429355967	0.00044056	up	2.90756	Cob_10213	ENH81182	hypothetical protein (NAB6)
CUST_4271_PI429355967	0.00199649	up	2.90408	Cob_04273	ENH87452	l-xylulose reductase
CUST_12689_PI429355967	0.0280775	up	2.90325	Cob_12696	ENH78015	aconitate hydratase
CUST_3050_PI429355967	0.0140635	up	2.89911	Cob_03052	ENH88894	rhamnogalacturonan acetylesterase
CUST_13058_PI429355967	0.00153555	up	2.87098	Cob_13065	ENH77647	short chain dehydrogenase reductase family
CUST_2168_PI429355967	0.000112388	up	2.84674	Cob_02170	ENH76445	hypothetical protein
CUST_11807_PI429355967	0.000224456	up	2.82577	Cob_11814	ENH78892	gcn5-related n-acetyltransferase
CUST_843_PI429355967	0.00150213	up	2.82328	Cob_00844	ENH83355	prostacyclin synthase
CUST_12541_PI429355967	0.000715048	up	2.81542	Cob_12548	ENH78383	putative fungal protein
CUST_10313_PI429355967	0.000291794	up	2.80737	Cob_10319	ENH80867	3-ketoacyl-acyl carrier protein
CUST_11026_PI429355967	0.003646	up	2.77046	Cob_11032	ENH79705	hypothetical protein
CUST_6032_PI429355967	0.000226366	up	2.76542	Cob_06035	ENH85815	ankyrin neuronal
CUST_5898_PI429355967	0.0120798	up	2.71409	Cob_05901	ENH85860	MFS hexose transporter
CUST_1202_PI429355967	0.000343247	up	2.702	Cob_01203	ENH80138	fungal specific transcription factor domaincontaining protein
CUST_4866_PI429355967	0.000123535	up	2.69554	Cob_04868	ENH86814	hypothetical protein
CUST_2735_PI429355967	0.0255074	up	2.65751	Cob_02737	ENH88950	nad nadp octopine nopaline dehydrogenase
CUST_3634_PI429355967	0.00412694	up	2.63223	Cob_03636	ENH88731	hypothetical protein
CUST_1317_PI429355967	0.00042645	up	2.6245	Cob_01318	ENH80253	hypothetical protein
CUST_7425_PI429355967	0.001656	up	2.62248	Cob_07430	ENH84200	C6 zinc finger domain containing protein
CUST_10312_PI429355967	0.000388501	up	2.6132	Cob_10318	ENH80866	hexose carrier
CUST_5534_PI429355967	0.0216642	up	2.61097	Cob_05537	ENH86186	pyridine nucleotide-disulfide oxidoreductase
CUST_7836_PI429355967	0.0110455	up	2.58743	Cob_07842	ENH83841	phenylacetaldoxime dehydratase
CUST_2719_PI429355967	0.0181616	up	2.58659	Cob_02721	ENH89173	hypothetical protein
CUST_3039_PI429355967	0.0421824	up	2.58658	Cob_03041	ENH88883	hypothetical protein
CUST_11255_PI429355967	0.00102756	up	2.52954	Cob_11261	ENH79499	C6 transcription factor
CUST_3628_PI429355967	0.0440588	up	2.52432	Cob_03630	ENH88725	bys1 domain-containing protein
CUST_5498_PI429355967	0.0279089	up	2.49806	Cob_05501	ENH86645	benzoate 4-monooxygenase cytochrome p450
CUST_638_PI429355967	0.000167768	up	2.43307	Cob_00638	ENH83155	hypothetical protein
CUST_1944_PI429355967	0.000379562	up	2.42533	Cob_01946	ENH76634	FAD binding domain-containing protein
CUST_3280_PI429355967	0.0015751	up	2.41937	Cob_03282	ENH88378	proline iminopeptidase
CUST_8478_PI429355967	0.0210566	up	2.41687	Cob_08484	ENH83044	FAD monooxygenase
CUST_3286_PI429355967	0.00150502	up	2.40852	Cob_03288	ENH88384	hypothetical protein
CUST_10842_PI429355967	0.0153083	up	2.39721	Cob_10848	ENH80260	hypothetical protein
CUST_11699_PI429355967	0.00147132	up	2.36357	Cob_11706	ENH78981	integral membrane protein
CUST_3124_PI429355967	3.9471e-05	up	2.3543	Cob_03126	ENH88223	nad dependent epimerase dehydratase familyprotein
CUST_6827_PI429355967	0.0109925	up	2.35163	Cob_06831	ENH84882	hypothetical protein
CUST_13022_PI429355967	0.000700804	up	2.34012	Cob_13029	ENH77611	hypothetical protein
CUST_10351_PI429355967	0.00150707	up	2.33908	Cob_10357	ENH80692	MFS multidrug transporter
CUST_7177_PI429355967	0.00906436	up	2.31612	Cob_07182	ENH84610	glyoxalase/Bleomycin resistanceprotein/Dioxygenase
CUST_5185_PI429355967	0.000608659	up	2.31345	Cob_05188	ENH86334	o-methyltransferase domain protein
CUST_6218_PI429355967	0.0155069	up	2.31084	Cob_06221	ENH85687	allantoate permease
CUST_6808_PI429355967	0.0184314	up	2.30255	Cob_06812	ENH84863	trichothecene c-15 hydroxylase
CUST_3864_PI429355967	0.00178058	up	2.29267	Cob_03866	ENH88053	hypothetical protein
CUST_1600_PI429355967	0.00301069	up	2.28144	Cob_01601	ENH76974	hypothetical protein
CUST_9144_PI429355967	0.0064504	up	2.27208	Cob_09150	ENH82723	cell wall glycosyl hydrolase (dcw1)
CUST_6301_PI429355967	0.0324373	up	2.25355	Cob_06304	ENH85512	MFS transporter
CUST_10483_PI429355967	0.000459348	up	2.25071	Cob_10489	ENH80824	ligninase h2 precursor
CUST_1797_PI429355967	0.00530676	up	2.25003	Cob_01799	ENH76918	hypothetical protein
CUST_3823_PI429355967	0.0105662	up	2.24736	Cob_03825	ENH88182	hypothetical protein
CUST_1399_PI429355967	0.00441993	up	2.24286	Cob_01400	ENH79359	carotenoid cleavage dioxygenase 1
CUST_1395_PI429355967	0.017018	up	2.24076	Cob_01396	ENH79355	hypothetical protein
CUST_4790_PI429355967	0.000177418	up	2.23643	Cob_04792	ENH86739	fungal specific transcription factor
CUST_11151_PI429355967	0.0118655	up	2.23245	Cob_11157	ENH79698	hypothetical protein
CUST_4276_PI429355967	0.0008289	up	2.23179	Cob_04278	ENH87457	short-chain dehydrogenase reductase family
CUST_3849_PI429355967	0.0309225	up	2.2283	Cob_03851	ENH88038	glucoamylase
CUST_6884_PI429355967	0.0334364	up	2.22483	Cob_06888	ENH84938	cytochrome p450
CUST_1158_PI429355967	0.00329105	up	2.21921	Cob_01159	ENH80095	family decarboxylase
CUST_10365_PI429355967	0.00032725	up	2.20519	Cob_10371	ENH80706	aminotransferase
CUST_12246_PI429355967	0.0381111	up	2.20101	Cob_12253	ENH78089	nadph dehydrogenase
CUST_10404_PI429355967	0.00480279	up	2.18686	Cob_10410	ENH80745	gdsl lipase acylhydrolase family protein
CUST_4940_PI429355967	0.00109943	up	2.18674	Cob_04942	ENH86888	heterokaryon incompatibility
CUST_4688_PI429355967	0.0271448	up	2.18515	Cob_04690	ENH87025	hsp70 family chaperone
CUST_9787_PI429355967	0.000231553	up	2.18118	Cob_09793	ENH81579	het domain-containing protein
CUST_5262_PI429355967	0.0110347	up	2.17877	Cob_05265	ENH86411	cytochrome p450
CUST_9287_PI429355967	0.000696996	up	2.17754	Cob_09293	ENH81649	hypothetical protein
CUST_7819_PI429355967	0.00734901	up	2.16736	Cob_07825	ENH83824	mannan endo-beta-mannosidase
CUST_1242_PI429355967	0.00102658	up	2.15666	Cob_01243	ENH80178	WD domain-containing protein
CUST_3021_PI429355967	0.000290497	up	2.1525	Cob_03023	ENH88865	pheromone-regulated membrane protein
CUST_7156_PI429355967	0.0140954	up	2.15013	Cob_07161	ENH84589	hypothetical protein
CUST_11873_PI429355967	0.00833934	up	2.14873	Cob_11880	ENH78723	hypothetical protein
CUST_10285_PI429355967	0.0037279	up	2.14812	Cob_10291	ENH80949	hypothetical protein
CUST_10583_PI429355967	0.0138806	up	2.14203	Cob_10589	ENH80528	DNA repair protein
CUST_6744_PI429355967	0.00419212	up	2.13638	Cob_06748	ENH84800	LysR family regulatory protein, putative
CUST_198_PI429355967	0.00228372	up	2.12573	Cob_00198	ENH76951	C6 finger domain-containing protein
CUST_11335_PI429355967	0.00649882	up	2.1248	Cob_11341	ENH79577	hypothetical protein
CUST_1556_PI429355967	0.0147991	up	2.11847	Cob_01557	ENH77137	hypothetical protein
CUST_10164_PI429355967	0.0247142	up	2.10663	Cob_10170	ENH81139	FAD dependent oxidoreductase
CUST_9809_PI429355967	0.00344328	up	2.10423	Cob_09815	ENH81601	necrosis-and ethylene-inducing protein 1 precursor
CUST_7176_PI429355967	0.0177171	up	2.10398	Cob_07181	ENH84609	hypothetical protein
CUST_1179_PI429355967	0.0239717	up	2.10069	Cob_01180	ENH80116	hypothetical protein
CUST_10364_PI429355967	0.0003025	up	2.09541	Cob_10370	ENH80705	C6 transcription factor
CUST_8488_PI429355967	0.0481296	up	2.09306	Cob_08494	ENH83054	hypothetical protein
CUST_2490_PI429355967	0.00257059	up	2.09254	Cob_02492	ENH76363	hypothetical protein
CUST_3763_PI429355967	0.0137241	up	2.08541	Cob_03765	ENH88122	tripeptidyl peptidase precursor
CUST_737_PI429355967	8.46201e-05	up	2.07836	Cob_00737	ENH83252	FAD binding domain protein
CUST_6142_PI429355967	0.0301109	up	2.07031	Cob_06145	ENH85611	hypothetical protein
CUST_12882_PI429355967	0.0013954	up	2.06769	Cob_12889	ENH77960	hypothetical protein
CUST_11876_PI429355967	0.00359761	up	2.0489	Cob_11883	ENH78726	MFS multidrug transporter
CUST_7427_PI429355967	0.00651356	up	2.04059	Cob_07432	ENH84202	maltase
CUST_7889_PI429355967	0.0282991	up	2.03688	Cob_07895	ENH83894	fibronectin type III domain-containing protein
CUST_5197_PI429355967	0.00516969	up	2.03141	Cob_05200	ENH86346	ligninase H2 precursor
CUST_5303_PI429355967	0.0283947	up	2.02894	Cob_05306	ENH86452	polyketide synthase
CUST_6266_PI429355967	0.0205512	up	2.02345	Cob_06269	ENH85477	GMP synthase
CUST_8752_PI429355967	0.000172211	up	2.02033	Cob_08758	ENH82333	hypothetical protein
CUST_7041_PI429355967	0.00586721	up	2.01987	Cob_07046	ENH84725	acyl-CoA synthetase
CUST_5899_PI429355967	0.00098241	up	2.01776	Cob_05902	ENH85861	alpha-L-rhamnosidase
CUST_12851_PI429355967	0.00548387	up	2.01694	Cob_12858	ENH77929	beta-galactosidase
CUST_4495_PI429355967	0.0003308	up	2.0126	Cob_04497	ENH87204	hypothetical protein
CUST_1776_PI429355967	0.0335096	up	2.01197	Cob_01778	ENH76897	DUF1715 domain-containing protein
CUST_5076_PI429355967	0.00128839	up	2.01014	Cob_05079	ENH86668	o-acetyltransferase, putative
CUST_12233_PI429355967	0.0324738	up	2.00959	Cob_12240	ENH78076	40S ribosomal protein S13
CUST_2542_PI429355967	0.0104754	up	2.00358	Cob_02544	ENH76415	MFS maltose permease
CUST_9546_PI429355967	0.000951157	up	2.00006	Cob_09552	ENH81906	hypothetical protein
	up	Significantly upregulated (fold change > 2 , P < 0.05)
	down	Significantly downregulated (fold change > 2 , P < 0.05)
	a: Fold change in expression in Co Cbk1-CA/Co pag1Δ strain compared with the wild type, both incubated on polystyrene petri dishes for 4 h
	b: Gene descriptions for Colletotrichum orbiculare were obtained from Ensemble (http://fungi.ensembl.org/Colletotrichum_orbiculare/Info/Index).
